# Supplementary material for: A pilot study of dimeticone oils versus sodium carbonate treatment for tungiasis: A randomized cohort trial in Homa Bay County, Kenya
Source: PLoS Negl Trop Dis. 2024 Jul 23;18(7):e0012341. doi: 10.1371/journal.pntd.0012341 (PMC11296639; doi:10.1371/journal.pntd.0012341)
Supplement: S1 Data — (XLSX) [file pntd.0012341.s002.xlsx]

## Sheet: Sheet1
Community Unit	ID	Age	Day1	Day 3	Day 5	Day 7	Treatment used
Kaumo	1	3	alive	removed	removed	removed	NYDA
Kaumo	1	3	alive	removed	removed	removed	NYDA
Kaumo	1	3	alive	dead	dead	dead	NYDA
Kaumo	1	3	alive	removed	removed	removed	sodaash
Kaumo	1	3	alive	dead	dead	dead	sodaash
Kaumo	1	3	alive	dead	dead	dead	sodaash
Kaumo	5	4	alive	dead	dead	dead	NYDA
Kaumo	5	4	alive	dead	dead	dead	sodaash
Kaumo	6	7	alive	alive	dead	dead	sodaash
Kaumo	6	7	alive	alive	alive	dead	sodaash
Kaumo	6	7	alive	alive	alive	dead	sodaash
Kaumo	6	7	alive	dead	dead	dead	sodaash
Kaumo	6	7	alive	alive	dead	dead	sodaash
Kaumo	6	7	alive	alive	removed	removed	NYDA
Kaumo	6	7	alive	alive	dead	dead	NYDA
Kaumo	6	7	alive	alive	dead	dead	NYDA
Kaumo	6	7	alive	alive	dead	dead	NYDA
Kaumo	6	7	alive	alive	alive	alive	NYDA
Kaumo	10	5	alive	alive	dead	dead	NYDA
Kaumo	10	5	alive	alive	dead	dead	NYDA
Kaumo	10	5	alive	dead	dead	dead	NYDA
Kaumo	10	5	alive	dead	dead	dead	NYDA
Kaumo	10	5	alive	dead	dead	dead	NYDA
Kaumo	10	5	alive	dead	dead	dead	sodaash
Kaumo	10	5	alive	alive	removed	removed	sodaash
Kaumo	10	5	alive	dead	dead	dead	sodaash
Kaumo	10	5	alive	dead	dead	dead	sodaash
Kaumo	10	5	alive	dead	dead	dead	sodaash
Kaumo	23	5	alive	dead	dead	dead	sodaash
Kaumo	23	5	alive	dead	dead	dead	sodaash
Kaumo	23	5	alive	dead	dead	dead	sodaash
Kaumo	23	5	alive	dead	dead	dead	sodaash
Kaumo	23	5	alive	alive	alive	dead	sodaash
Kaumo	23	5	alive	alive	removed	removed	NYDA
Kaumo	23	5	alive	alive	dead	dead	NYDA
Kaumo	23	5	alive	alive	dead	dead	NYDA
Kaumo	23	5	alive	alive	dead	dead	NYDA
Kaumo	23	5	alive	alive	dead	dead	NYDA
Kaumo	24	9	alive	dead	dead	dead	NYDA
Kaumo	24	9	alive	dead	dead	dead	NYDA
Kaumo	24	9	alive	dead	dead	dead	NYDA
Kaumo	24	9	alive	dead	dead	dead	sodaash
Kaumo	24	9	alive	dead	dead	dead	sodaash
Kaumo	24	9	alive	dead	dead	dead	sodaash
Osogo	13	3	alive	dead	dead	dead	sodaash
Osogo	13	3	alive	dead	dead	dead	sodaash
Osogo	13	3	alive	alive	dead	dead	NYDA
Osogo	13	3	alive	dead	dead	dead	NYDA
Osogo	27	8	alive	alive	alive	alive	sodaash
Osogo	27	8	alive	removed	removed	removed	NYDA
Osogo	28	10	alive	dead	dead	dead	NYDA
Osogo	28	10	alive	alive	dead	dead	NYDA
Osogo	28	10	alive	alive	alive	dead	sodaash
Osogo	28	10	alive	alive	alive	dead	sodaash
Osogo	29	7	alive	alive	dead	dead	sodaash
Osogo	29	7	alive	alive	alive	alive	sodaash
Osogo	29	7	alive	alive	alive	alive	sodaash
Osogo	29	7	alive	alive	alive	dead	NYDA
Osogo	29	7	alive	dead	dead	dead	NYDA
Osogo	29	7	alive	alive	alive	alive	NYDA
Osogo	30	10	alive	dead	dead	dead	NYDA
Osogo	30	10	alive	removed	removed	removed	sodaash
Kombe	19	13	alive	dead	dead	dead	sodaash
Kombe	19	13	alive	not there	not there	not there	sodaash
Kombe	19	13	alive	alive	dead	dead	NYDA
Kombe	19	13	alive	not there	not there	not there	NYDA
Kombe	26	6	alive	dead	dead	dead	NYDA
Kombe	26	6	alive	dead	dead	dead	NYDA
Kombe	26	6	alive	alive	alive	alive	sodaash
Kombe	26	6	alive	alive	alive	alive	sodaash
Kombe	34	12	alive	dead	dead	dead	NYDA
Kombe	34	12	alive	not there	not there	not there	NYDA
Kombe	34	12	alive	removed	removed	removed	NYDA
Kombe	34	12	alive	removed	removed	removed	NYDA
Kombe	34	12	alive	dead	dead	dead	NYDA
Kombe	34	12	alive	dead	dead	dead	sodaash
Kombe	34	12	alive	not there	not there	not there	sodaash
Kombe	34	12	alive	not there	not there	not there	sodaash
Kombe	34	12	alive	not there	not there	not there	sodaash
Kombe	34	12	alive	not there	not there	not there	sodaash
Kombe	35	10	alive	alive	alive	alive	sodaash
Kombe	35	10	alive	alive	dead	dead	sodaash
Kombe	35	10	alive	alive	alive	dead	NYDA
Kombe	35	10	alive	removed	removed	removed	NYDA
Kombe	39	10	alive	alive	alive	alive	sodaash
Kombe	39	10	alive	alive	alive	alive	sodaash
Kombe	39	10	alive	dead	dead	dead	NYDA
Kombe	39	10	alive	dead	dead	dead	NYDA
Kombe	31	9	alive	alive	alive	alive	sodaash
Kombe	31	9	alive	alive	alive	alive	sodaash
Kombe	31	9	alive	alive	alive	alive	sodaash
Kombe	31	9	alive	alive	alive	alive	sodaash
Kombe	31	9	alive	not there	not there	not there	sodaash
Kombe	31	9	alive	dead	dead	dead	NYDA
Kombe	31	9	alive	dead	dead	dead	NYDA
Kombe	31	9	alive	dead	dead	dead	NYDA
Kombe	31	9	alive	dead	dead	dead	NYDA
Kombe	31	9	alive	alive	alive	alive	NYDA
Kombe	2	13	alive	alive	alive	alive	sodaash
Kombe	2	13	alive	alive	alive	alive	sodaash
Kombe	2	13	alive	alive	alive	alive	sodaash
Kombe	2	13	alive	alive	dead	dead	NYDA
Kombe	2	13	alive	dead	dead	dead	NYDA
Kombe	2	13	alive	alive	dead	dead	NYDA
Ramoya	4	7	alive	alive	dead	dead	sodaash
Ramoya	4	7	alive	alive	dead	dead	NYDA
Ramoya	40	6	alive	dead	dead	dead	NYDA
Ramoya	40	6	alive	alive	removed	removed	sodaash
Kisaku	9	7	alive	alive	alive	alive	sodaash
Kisaku	9	7	alive	dead	dead	dead	NYDA
Nyabwacheche	7	3	alive	alive	alive	alive	sodaash
Nyabwacheche	7	3	alive	alive	alive	alive	sodaash
Nyabwacheche	7	3	alive	alive	dead	dead	sodaash
Nyabwacheche	7	3	alive	alive	alive	dead	NYDA
Nyabwacheche	7	3	alive	alive	alive	alive	NYDA
Nyabwacheche	7	3	alive	alive	alive	dead	NYDA
Nyabwacheche	32	13	alive	alive	alive	dead	NYDA
Nyabwacheche	32	13	alive	alive	alive	alive	NYDA
Nyabwacheche	32	13	alive	dead	dead	dead	NYDA
Nyabwacheche	32	13	alive	alive	alive	alive	NYDA
Nyabwacheche	32	13	alive	alive	alive	alive	NYDA
Nyabwacheche	32	13	alive	alive	alive	dead	sodaash
Nyabwacheche	32	13	alive	alive	dead	dead	sodaash
Nyabwacheche	32	13	alive	dead	dead	dead	sodaash
Nyabwacheche	32	13	alive	alive	alive	alive	sodaash
Nyabwacheche	32	13	alive	alive	alive	dead	sodaash
