# Supplementary material for: A pilot study of dimeticone oils versus sodium carbonate treatment for tungiasis: A randomized cohort trial in Homa Bay County, Kenya
Source: PLoS Negl Trop Dis. 2024 Jul 23;18(7):e0012341. doi: 10.1371/journal.pntd.0012341 (PMC11296639; doi:10.1371/journal.pntd.0012341)
Supplement: S2 Data — (XLSX) [file pntd.0012341.s003.xlsx]

## Sheet: Sheet1
ID	Day	Pain right	Pain left	Itching right	Itching left
29	1	0	0	0	0
	3	0	1	0	0
	5	0	0	0	0
	7	0	1	0	1
27	1	0	0	0	1
	3	0	0	0	0
	5	0	0	0	0
	7	0	0	0	0
24	1	0	0	0	0
	3	1	1	1	1
	5	0	0	0	0
	7	0	0	0	0
23	1	1	2	0	1
	3	0	0	1	1
	5	0	0	0	0
	7	0	0	0	0
13	1	0	0	0	0
	3	0	0	0	0
	5	0	0	0	0
	7	0	0	0	0
5	1	0	0	0	0
	3	0	0	0	0
	5	0	0	0	0
	7	0	0	0	0
39	1	0	0	0	0
	3	0	0	1	0
	5	0	0	0	0
	7	0	0	0	0
26	1	0	0	0	0
	3	0	0	0	0
	5	0	0	0	0
	7	0	0	0	0
34	1	0	0	0	0
	3	0	1	0	0
	5	0	0	0	0
	7	0	0	0	0
19	1	0	0	0	0
	3	0	0	0	0
	5	0	0	0	0
	7	0	0	0	0
1	1	1	0	1	0
	3	1	1	1	1
	5	0	0	0	0
	7	0	0	0	0
35	1	0	0	0	0
	3	1	1	0	0
	5	1	0	1	1
	7	1	0	0	0
40	1	1	0	1	0
	3	0	0	0	0
	5	0	0	0	0
	7	0	0	0	0
2	1	1	0	0	0
	3	0	0	0	0
	5	0	0	0	0
	7	0	0	0	0
31	1	0	0	0	0
	3	0	1	0	0
	5	0	0	0	3
	7	0	0	0	3
4	1	0	0	0	1
	3	0	0	1	3
	5	0	0	1	0
	7	0	0	0	0
7	1	0	0	0	0
	3	0	0	0	0
	5	0	0	0	0
	7	0	0	0	0
32	1	0	0	0	0
	3	0	0	0	0
	5	0	0	0	0
	7	0	0	0	0
9	1	0	0	0	0
	3	0	0	0	0
	5	1	1	0	0
	7	0	0	0	0
6	1	0	0	0	0
	3	1	1	1	1
	5	0	0	0	0
	7	0	0	0	0
10	1	1	1	1	1
	3	1	1	0	0
	5	1	0	1	0
	7	0	0	0	0
30	1	0	0	1	0
	3	0	0	0	0
	5	0	0	0	0
	7	0	0	0	0
28	1	0	0	1	0
	3	1	0	1	0
	5	1	0	1	0
	7	0	0	0	0
