# Supplementary material for: A pilot study of dimeticone oils versus sodium carbonate treatment for tungiasis: A randomized cohort trial in Homa Bay County, Kenya
Source: PLoS Negl Trop Dis. 2024 Jul 23;18(7):e0012341. doi: 10.1371/journal.pntd.0012341 (PMC11296639; doi:10.1371/journal.pntd.0012341)
Supplement: S3 Data — (XLSX) [file pntd.0012341.s004.xlsx]

## Sheet: Sheet1
	Day1		Day3		Day5		Day7				Day1		Day3		Day5		Day7
ID no.	Left	Right	Left	Right	Left	Right	Left	Right		ID no.	SA	NYDA	SA	NYDA	SA	NYDA	SA	NYDA
1	0	0	1	3	0	0	0	0		1	0	0	3	1	0	0	0	0
9	0	0	0	0	0	0	0	0		9	0	0	0	0	0	0	0	0
2	2	3	2	3	2	2.5	2	2		2	2	3	2	3	2	2.5	2	2
19	0.5	2	0.5	2	0.5	2	0.5	2		19	0.5	2	0.5	2	0.5	2	0.5	2
34	3	2	3	2	2	0.5	2	0.5		34	2	3	2	3	0.5	2	0.5	2
13	0	0	0	0	0	0	0	0		13	0	0	0	0	0	0	0	0
23	0.5	0	0	0.5	0	0	0	0		23	0.5	0	0	0.5	0	0	0	0
24	0	0	0	0	0	0	0	0		24	0	0	0	0	0	0	0	0
10	0	0	0	0	0	0	0	0		10	0	0	0	0	0	0	0	0
6	0	0	0	0	0	0	0	0		6	0	0	0	0	0	0	0	0
29	0	0	0	0	0	0	0	0		29	0	0	0	0	0	0	0	0
31	2	2	2	2.5	2	2.5	2	2.5		31	2	2	2	2.5	2	2.5	2	2.5
40	1.5	1	1.5	1	1.5	1.5	1.5	2.5		40	1	1.5	1	1.5	1.5	1.5	2.5	1.5
35	1.5	2	1	2	1	2.5	1	2		35	1.5	2	1	2	1	2.5	1	2
27	0	0	0	0	0	0	0	0		27	0	0	0	0	0	0	0	0
39	1	1	2.5	1	2.5	1	2.5	1		39	1	1	2.5	1	2.5	1	2.5	1
5	0	0	0	0	0	0	0	0		5	0	0	0	0	0	0	0	0
26	1	0.5	1	0.5	1	0.5	1	0.5		26	0.5	1	0.5	1	0.5	1	0.5	1
4	2	2	3.5	1	3	1	3	1		4	2	2	3.5	1	3	1	3	1
32	0	0	0	0	0	0	0	0		32	0	0	0	0	0	0	0	0
7	0	0	0	0	0	0	0	0		7	0	0	0	0	0	0	0	0
28	0	0	0	0	0	0	0	0		28	0	0	0	0	0	0	0	0
30	0	0	0	0	0	0	0	0		30	0	0	0	0	0	0	0	0
										AVERAGE	0.565217	0.76087	0.782609	0.804348	0.586957	0.695652	0.630435	0.652174
										SUM	13	17.5	18	18.5	13.5	16	14.5	15
